# Supplementary material for: Systematic Characterization of TCP Gene Family in Four Cotton Species Revealed That GhTCP62 Regulates Branching in Arabidopsis
Source: Biology (Basel). 2021 Oct 26;10(11):1104. doi: 10.3390/biology10111104 (PMC8614845; doi:10.3390/biology10111104)
Supplement: Supplementary file 1 [file biology-10-01104-s001.zip]

Archive with 5 entries (4 files):
- biology-1411118-supplementary/
- biology-1411118-supplementary/Figure S1.tif
- biology-1411118-supplementary/TableS1.pdf
- biology-1411118-supplementary/TableS2.pdf
- biology-1411118-supplementary/TableS3.pdf
